# Supplementary material for: Metabolites of type I, II, III, and IV collagen may serve as markers of disease activity in axial spondyloarthritis
Source: Sci Rep. 2019 Aug 2;9:11218. doi: 10.1038/s41598-019-47502-z (PMC6677742; doi:10.1038/s41598-019-47502-z)
Supplement: Supplementary file 1 — Dataset 1 [file 41598_2019_47502_MOESM1_ESM.xlsx]

## Sheet: S1
			S1:Clinical variables in patients with ankylosing spondylitis (AS) and non-radiographic axial spondyloarthritis (nr-axSpA)
				AS	nr-axSpA	Entire axSpA group	AS vs. nr-axSpA
			Gender	F: 23 (32%)	F: 72 (60%)	F: 95 (49%)	<0.001
				M: 49 (68%)	M: 49 (40%)	M: 98 (51%)
			HLA-B27	0: 5 (7%)	0: 21 (17%)	0: 26 (13%)	=0.05
				1: 67 (93%)	1: 100 (83%)	1: 167 (87%)
			Type of 1st manifestration	X: 63 (88%)	X: 92 (76%)	X: 155 (80%)	ns
				Y: 4 (5%)	Y: 12 (10%)	Y: 16 (8%)	ns
				Z: 5 (7%)	Z: 17 (14%)	Z: 22 (12%)	ns
			Articular involvement: peripheral joints	0: 62 (86%)	0: 82 (68%)	0: 144 (75%)	0.006
				1: 10 (14%)	1: 39 (32%)	1: 49 (25%)
			Articular involvement: girdle joints (hip, shoulder)	0: 63 (88%)	0: 110 (91%)	0: 173 (90%)	ns
				1: 9 (12%)	1: 11 (9%)	1: 20 (10%)
			EM	0: 52 (72%)	0: 76 (63%)	0: 128 (66%)	ns
				1: 20 (28%)	1: 45 (37%)	1: 65 (34%)
			EM: uveitis	0: 55 (76%)	0: 84 (69%)	0: 139 (72%)	ns
				1: 17 (24%)	1: 37 (31%)	1: 54 (28%)
			EM: colitis	0: 69 (96%)	0: 113 (93%)	0: 182 (94%)	ns
				1: 3 (4%)	1: 8 (7%)	1: 11 (6%)
			EM: psoriasis	0: 72 (100%)	0: 121 (100%)	0: 193 (100%)	ns
				1: 0 (0%)	1: 0 (%)	1: 0 (0%)
			Smoking	A: 36 (50%)	A: 74 (61%)	A: 110 (57%)	ns (A vs B+C)
				B: 9 (13%)	B: 13 (11%)	B: 22 (11%)
				C: 27 (37%)	C: 34 (28%)	C: 61 (32%)	ns (C vs.A)
			PM: NSA	0: 6 (8%)	0: 11 (9%)	0: 17 (9%)	ns
				1: 66 (92%)	1: 110 (91%)	1: 176 (91%)
			PM: corticoids	0: 68 (94%)	0: 108 (89%)	0: 176 (91%)	ns
				1: 4 (6%)	1: 13 (11%)	1: 17 (9%)
			PM: csDMARDs	0: 56 (78%)	0: 93 (77%)	0: 149 (77%)	ns
				1: 16 (22%)	1: 28 (23%)	1: 44 (23%)
			PM: bDMARDs	0: 70 (97%)	0: 119 (98%)	0: 189 (98%)	ns
				1: 2 (3%)	1: 2 (2%)	1: 4 (2%)
			CT: corticoids	0: 70 (97%)	0: 118 (98%)	0: 188 (97%)	ns
				1: 2 (3%)	1: 3 (2%)	1: 5 (3%)
			CT: csDMARDs	0: 64 (89%)	0: 100 (83%)	0: 164 (85%)	ns
				1: 8 (11%)	1: 21 (27%)	1: 29 (15%)
			CT: NSA	0: 48 (67%)	0: 84 (69%)	0: 132 (68%)	ns
				1: 24 (33%)	1: 37 (31%)	1: 61 (32%)
			CT: COX2	0: 62 (86%)	0: 101 (83%)	0: 163 (84%)	ns
				1: 10 (14%)	1: 20 (17%)	1: 30 (16%)
			CT: bDMARDs	0: 69 (96%)	0: 120 (99%)	0: 179 (93%)	ns
				1: 3 (4%)	1: 1 (1%)	1: 4 (2%)
			Abbreviations: EM:extraarticular manifestations, PM:previous medication, CT:current treatment,csDMARDs: conventional synthetic disease modifying drugs, bDMARDs:biologic disease modifying drugs, NSA:non steroidal antirheumatic drugs, COX2:cyclooxygenase type 2 selective, ns:not significant Fischer’s exact test was used

## Sheet: S2
			S2: The serum levels of the MMP-degraded collagen products in the entire axSpA group and controls
					Entire axSpA group (n=193)		Asymptomatic controls (n=100)
			MMP-degraded collagen products
					mean(95%CI)		mean(95%CI)		P value
			C1M		36.37 (34.71-40.54)		24.5 (20.4-24.3)		p<0.001
			C2M		0.35 (0.34-.36)		0.26 (0.24-0.28)		p<0.001
			C3M		13.82 (12.95-14.55)		7.8 (7.1-8.3)		p<0.001
			C4M2		24.87 (23.01-27.17)		15.2 (14.7-15.7)		p<0.001
			Abbreviations: MMP: metalloproteinase, axSpA: axial spondyloarthritis, C1M: metalloproteinase (MMP)-degraded type I collagen, C2M: MMP-degraded type II collagen, C3M: MMP-degraded type III collagen, C4M2: MMP-degraded type IV collagen alpha 3

## Sheet: S3
					S3: Spearman’s correlations between metabolites C1M, C2M, C3M and C4M2 in the entire axSpA group
					Entire axSpA group		C2M	C3M	C4M2
					C1M	ρ	0.25	0.53	0.66
						P value	<0.001	<0.001	<0.001
					C2M	ρ		0.11	0.11
						P value		ns	ns
					C3M	ρ			0.71
						P value			<0.001
					Abbreviations: axSpA: axial spondyloarthritis, C1M: metalloproteinase (MMP)-degraded type I collagen, C2M: MMP-degraded type II collagen, C3M: MMP-degraded type III collagen, C4M2: MMP-degraded type IV collagen alpha 3
					The recurring values (ρ and P value) of the correlation between biomarkers are not shown.

## Sheet: S4
				S4:Difference in biomarker levels between the groups (AS vs.nr-axSpA), when adjusted for age, gender, BMI, and CRP by logistic regression.
						Unadjusted	Adjusted for age, gender, BMI, dis.dur	Adjusted for age, gender, BMI, dis.dur, CRP
				C1M	Beta (SD)	0.29 (0.14)	0.35 (0.16)	0.34 (0.24)
					p-value	0.037	0.028	0.15
					Odd (95% CI)	1.34 (1.02-1.75)	1.41 (1.04-1.92)	1.40 (0.88-2.28)
				C2M	Beta (SD)	0.04 (0.16)	0.13 (0.18)	0.09 (0.18)
					p-value	0.80	0.48	0.59
					Odd (95% CI)	1.04 (0.76-1.42)	1.13 (0.80-1.59)	1.10 (0.78-1.55)
				C3M	Beta (SD)	0.45 (0.17)	0.48 (0.19)	0.43 (0.22)
					p-value	0.0079	0.011	0.05
					Odd (95% CI)	1.57 (1.13-2.18)	1.62 (1.17-2.35)	1.53 (1.00-2.36)
				C4M2	Beta (SD)	0.48 (0.17)	0.49 (0.18)	0.47 (0.21)
					p-value	0.003	0.0067	0.028
					Odd (95% CI)	1.61 (1.18-2.21)	1.63 (1.44-2.31)	1.60 (1.05-2.42)
				CRP	Beta (SD)	0.23 (0.14)	0.24 (0.15)	NA
					p-value	0.087	0.094	NA
					Odd (95% CI)	1.26 (0.97-1.65)	1.28 (0.96-1.70)	NA
				ODDS ratios from cut offs instead
				Abbreviations:C1M:MMP(metalloproteinase)-degraded collagen type I, C2M:MMP-degraded collagen type II, C3M:MMP-degraded collagen type III, C4M2:MMP-degraded collagen type IV, CRP:C-reactive protein, NA:not analysed, BMI:body mass index, dis.dur.:disease duration,nr-axSpA:non radiographic axial spondyloarthritis, AS:ankylosing spondylitis
